# Supplementary material for: Impact of the response to platinum-based chemotherapy on the second-line immune checkpoint inhibitor monotherapy in non-small cell lung cancer with PD-L1 expression ≤49%: a multicenter retrospective study
Source: Front Oncol. 2024 Jan 26;14:1303543. doi: 10.3389/fonc.2024.1303543 (PMC10853418; doi:10.3389/fonc.2024.1303543)
Supplement: Supplementary file 2 [file Table_1.xlsx]

## Sheet: Sheet1
	Supplementary Table 1. Patients characteristics		Disease control after 4 cycles of platinum doublet
			Achieved	Not achieved	p value
			n = 32	n = 22
	Median age, years (range)		72.5 (33.0–79.0)	71.5 (50.0–85.0)	0.778
	Age categorization, n (%)	<75	24 (75.0)	12 ( 54.5)	0.148
		≥75	8 (25.0)	10 ( 45.5)
	Sex, n (%)	Male	30 (93.8)	19 ( 86.4)	0.388
		Female	2 ( 6.2)	3 ( 13.6)
	Smoking status, n (%)	Current or former	28 (87.5)	21 ( 95.5)	0.638
		Never	4 (12.5)	1 ( 4.5)
	PS, n (%)	0	6 (18.8)	3 (13.6)	0.723
		1	26 (81.2)	19 (86.4)
	Disease stage, n (%)	III	3 ( 9.4)	1 ( 4.5)	0.9
		IV	24 (75.0)	17 ( 77.3)
		Postoperative relapse	5 (15.6)	4 ( 18.2)
	Histology, n (%)	Adenocarcinoma	22 (68.8)	8 ( 36.4)	0.027
		Others	10 (31.2)	14 ( 63.6)
	PD-L1 TPS, n (%)	1-49%	25 (78.1)	18 (81.8)	1
		<1%	7 (21.9)	4 (18.2)
	Abbreviations: PS, performance status; PD-L1, programmed death-ligand 1; TPS, tumor proportion score.
