# Supplementary material for: Impact of the response to platinum-based chemotherapy on the second-line immune checkpoint inhibitor monotherapy in non-small cell lung cancer with PD-L1 expression ≤49%: a multicenter retrospective study
Source: Front Oncol. 2024 Jan 26;14:1303543. doi: 10.3389/fonc.2024.1303543 (PMC10853418; doi:10.3389/fonc.2024.1303543)
Supplement: Supplementary file 3 [file Table_2.xlsx]

## Sheet: Sheet1
	Supplementary Table 2. Patients characteristics		Disease control after 4 cycles of platinum doublet
			Achieved	Not achieved	p value
	Modified Glasgow Prognostic Score	0	11 (42.3)	2 (11.8)	0.045
		1, 2	15 (57.7)	15 (88.2)
	Neutrophil-to-lymphocyte ratio	<3.5	16 (59.3)	8 (47.1)	0.539
		≥3.5	11 (40.7)	9 (52.9)
	Platelet-to-lymphocyte ratio	<200	18 (66.7)	12 (70.6)	1
		≥200	9 (33.3)	5 (29.4)
